# Supplementary material for: Functional but not obligatory link between microsaccades and neural modulation by covert spatial attention
Source: Nat Commun. 2022 Jun 17;13:3503. doi: 10.1038/s41467-022-31217-3 (PMC9205986; doi:10.1038/s41467-022-31217-3)
Supplement: Supplementary file 4 — Source Data [file 41467_2022_31217_MOESM4_ESM.xlsx]

## Sheet: figure2
	fig 2a top: Raw reation time				fig 2b top: Raw reation time
subjectID	toward	no	away		toward	no	away
1	13.061	12.6605	13.0524		665.606	618.407	617.274
2	11.0696	15.9182	13.2473		453.348	438.214	428.808
3	17.358	16.772	16.0094		752.284	837.779	777.948
4	14.3383	12.1158	14.7133		791.038	766.737	806.629
5	12.4265	12.0594	15.8577		699.541	634.342	732.36
6	11.2274	10.8667	12.9317		718.567	658.542	730.168
7	9.41627	9.82637	8.30702		697.978	841.1	678.579
8	14.2457	14.7016	14.1913		768.549	737.007	771.139
9	12.669	14.3711	14.7456		581.472	507.375	545.763
10	13.1005	15.3319	16.6892		548.543	562.415	581.964
11	21.7744	23.4879	24.7749		546.604	551.665	526.095
12	16.0714	19.6782	20.8742		1090.37	1321.23	1333.72
13	9.49123	10.1654	10.7987		1075.44	1169.12	1057.79
14	18.4764	17.9586	18.2099		617.783	611.227	588.179
15	11.0559	12.2813	13.8052		827.794	841.551	900.078
16	14.2588	16.7526	15.422		857.615	943.027	876.33
17	13.1504	10.4885	11.1852		517.677	492.347	515.148
18	13.493	9.14578	13.9171		566.836	545.928	565.258
19	16.3113	17.3091	15.8833		685.102	732.715	655.692
20	8.89293	8.59884	11.6314		676.814	609.814	628.008
21	8.99573	10.1034	10.8589		542.624	560.032	524.098
22	24.412	27.7605	23.4881		1014.47	1055.29	1165.97
23	9.06801	9.54467	9.01923		785.504	729.893	735.538
	fig 2a bottom: Normlized error				fig 2d bottom: Normlized reation time
subjectID	toward	no	away		toward	no	away
1	1.05518	-2.04378	0.988605		5.02454	-2.42287	-2.60167
2	-17.4628	18.6889	-1.22607		3.00484	-0.433862	-2.57098
3	3.85859	0.352137	-4.21073		-4.69419	6.13699	-1.4428
4	4.48782	-11.7083	7.22049		0.368396	-2.71502	2.34662
5	-7.59519	-10.3247	17.9199		1.56715	-7.89925	6.3321
6	-3.83579	-6.92564	10.7614		2.29797	-6.24746	3.94949
7	2.53779	7.00353	-9.54132		-5.57894	13.7822	-8.20326
8	-0.930737	2.23986	-1.30912		1.27163	-2.88461	1.61298
9	-9.04321	3.1775	5.86571		6.71758	-6.88147	0.163889
10	-12.8987	1.93718	10.9616		-2.79355	-0.335357	3.12891
11	-6.73068	0.608886	6.12179		0.950959	1.88574	-2.83669
12	-14.8515	4.25744	10.5941		-12.6611	5.83015	6.83098
13	-6.50689	0.134153	6.37274		-2.30223	6.20786	-3.90563
14	1.43535	-1.40741	-0.0279398		1.98991	0.907508	-2.89742
15	-10.701	-0.803638	11.5047		-3.34866	-1.74241	5.09108
16	-7.87564	8.23603	-0.360394		-3.88975	5.6821	-1.79235
17	13.2868	-9.64407	-3.64275		1.82654	-3.15572	1.32918
18	10.732	-24.944	14.212		1.33996	-2.39788	1.05792
19	-1.15109	4.8957	-3.74461		-0.877882	6.01091	-5.13303
20	-8.39308	-11.4226	19.8157		6.04841	-4.44963	-1.59877
21	-9.91683	1.17589	8.74094		0.0687316	3.27899	-3.34772
22	-3.20459	10.0724	-6.86783		-5.94372	-2.15904	8.10276
23	-1.5485	3.62659	-2.07809		4.6903	-2.72133	-1.96897
